# Supplementary material for: Influence of Parameters on the Death Pathway of Gastric Cells Induced by Gold Nanosphere Mediated Phototherapy
Source: Nanomaterials (Basel). 2022 Feb 15;12(4):646. doi: 10.3390/nano12040646 (PMC8878397; doi:10.3390/nano12040646)
Supplement: Supplementary file 1 [file nanomaterials-12-00646-s001.zip]

Archive with 1 entries (1 files):
- nanomaterials-1574040-supplementary.pdf
